# Supplementary material for: Novel Brain-Penetrant, Small-Molecule Tubulin Destabilizers for the Treatment of Glioblastoma
Source: Biomedicines. 2024 Feb 9;12(2):406. doi: 10.3390/biomedicines12020406 (PMC10887108; doi:10.3390/biomedicines12020406)
Supplement: Supplementary file 1 [file biomedicines-12-00406-s001.zip]

Archive with 1 entries (1 files):
- biomedicines-2813006-supplementary.pdf
